# Supplementary material for: Inheritance bias of deletion-harbouring mtDNA in yeast: The role of copy number and intracellular selection
Source: PLoS Genet. 2025 Jun 24;21(6):e1011737. doi: 10.1371/journal.pgen.1011737 (PMC12186888; doi:10.1371/journal.pgen.1011737)
Supplement: S5 Table — (XLS) [file pgen.1011737.s005.xls]

## Sheet: Legend
Thes data sheet contains the raw data used to plot Figure 3
	List	Name	Comment
	Figure_3A	Representative growth curves	Cells contain OD values
	Figure_3B	Growth statistics	The data contain µmax measured using https://github.com/Knorre-lab/GrowthCurves
	Figure_3D	Relative growth rates of yeast strains specified on the plot (URA+ leu−) crossed with rho+ (ura− LEU+) strain	CFU (colony-forming units): the dilution was the same for all conditions. The plating medium corresponds to the selective medium where the colonies were grown.
	Figure_3E	URA+ LEU+ diploid cell count produced by crossing indicated strain with wild-type rho+ strain, normalised to initial cell count;	CFU (colony-forming units): the dilution was the same for all conditions. The plating medium corresponds to the selective medium where the diploid colonies were grown.

## Sheet: Figure_3A_growthCurves
Time, min	WT_a	WT_alpha	rho_3	rho_4	rho_5	rho_6	rho_21	rho_22	rho0_1	rho0_2
0	0.142	0.157	0.127	0.131	0.137	0.142	0.147	0.129	0.132	0.14
5	0.144	0.167	0.128	0.148	0.148	0.186	0.189	0.143	0.134	0.146
10	0.149	0.169	0.125	0.167	0.157	0.196	0.198	0.154	0.132	0.148
15	0.144	0.167	0.125	0.174	0.146	0.188	0.193	0.145	0.134	0.145
20	0.147	0.172	0.128	0.18	0.16	0.177	0.177	0.157	0.162	0.15
25	0.148	0.181	0.128	0.174	0.162	0.174	0.172	0.151	0.138	0.152
30	0.147	0.176	0.127	0.172	0.16	0.172	0.168	0.148	0.135	0.15
35	0.146	0.175	0.126	0.173	0.156	0.165	0.162	0.148	0.132	0.153
40	0.15	0.177	0.13	0.178	0.162	0.163	0.16	0.153	0.136	0.154
45	0.148	0.173	0.129	0.17	0.151	0.159	0.161	0.15	0.136	0.149
50	0.147	0.178	0.128	0.168	0.155	0.159	0.155	0.151	0.135	0.15
55	0.149	0.175	0.134	0.177	0.158	0.16	0.151	0.148	0.138	0.15
60	0.154	0.179	0.131	0.173	0.155	0.157	0.15	0.152	0.139	0.158
65	0.149	0.173	0.128	0.174	0.152	0.157	0.149	0.148	0.136	0.152
70	0.154	0.17	0.131	0.168	0.15	0.163	0.151	0.15	0.139	0.152
75	0.151	0.175	0.132	0.176	0.154	0.16	0.157	0.146	0.135	0.155
80	0.153	0.177	0.128	0.175	0.158	0.155	0.154	0.155	0.137	0.153
85	0.157	0.184	0.134	0.175	0.158	0.157	0.15	0.153	0.135	0.154
90	0.158	0.175	0.129	0.163	0.152	0.15	0.153	0.147	0.139	0.149
95	0.156	0.177	0.135	0.165	0.156	0.155	0.153	0.152	0.141	0.148
100	0.16	0.174	0.132	0.172	0.158	0.154	0.157	0.149	0.143	0.155
105	0.159	0.189	0.137	0.165	0.161	0.159	0.158	0.15	0.142	0.155
110	0.162	0.181	0.131	0.17	0.158	0.153	0.157	0.152	0.14	0.154
115	0.158	0.182	0.131	0.171	0.163	0.158	0.16	0.154	0.142	0.159
120	0.165	0.183	0.134	0.167	0.159	0.163	0.157	0.149	0.143	0.151
125	0.163	0.189	0.132	0.166	0.157	0.154	0.162	0.155	0.139	0.153
130	0.175	0.191	0.135	0.16	0.161	0.16	0.153	0.155	0.142	0.155
135	0.171	0.185	0.141	0.164	0.158	0.159	0.155	0.155	0.144	0.156
140	0.168	0.196	0.136	0.167	0.162	0.16	0.155	0.152	0.144	0.158
145	0.173	0.191	0.14	0.166	0.161	0.162	0.16	0.155	0.146	0.158
150	0.177	0.191	0.139	0.168	0.163	0.163	0.162	0.157	0.146	0.157
155	0.179	0.199	0.136	0.171	0.162	0.162	0.158	0.152	0.141	0.158
160	0.182	0.203	0.139	0.171	0.161	0.161	0.161	0.155	0.151	0.162
165	0.188	0.202	0.141	0.171	0.164	0.166	0.16	0.155	0.154	0.161
170	0.182	0.2	0.139	0.167	0.162	0.164	0.16	0.16	0.15	0.16
175	0.185	0.21	0.141	0.174	0.163	0.172	0.161	0.156	0.15	0.16
180	0.203	0.211	0.139	0.17	0.168	0.167	0.164	0.16	0.154	0.156
185	0.2	0.213	0.144	0.168	0.17	0.174	0.163	0.16	0.155	0.166
190	0.197	0.203	0.143	0.179	0.169	0.172	0.159	0.159	0.15	0.162
195	0.202	0.207	0.145	0.168	0.164	0.175	0.156	0.155	0.152	0.167
200	0.205	0.217	0.15	0.173	0.173	0.173	0.164	0.162	0.161	0.166
205	0.208	0.22	0.155	0.174	0.171	0.177	0.164	0.16	0.159	0.167
210	0.21	0.227	0.151	0.181	0.171	0.176	0.166	0.169	0.157	0.166
215	0.209	0.225	0.15	0.176	0.169	0.18	0.165	0.16	0.157	0.169
220	0.216	0.238	0.15	0.182	0.18	0.174	0.167	0.165	0.16	0.172
225	0.228	0.243	0.155	0.182	0.172	0.184	0.162	0.166	0.161	0.17
230	0.221	0.238	0.155	0.185	0.174	0.188	0.162	0.172	0.163	0.184
235	0.225	0.255	0.157	0.178	0.178	0.195	0.16	0.163	0.161	0.165
240	0.235	0.264	0.156	0.182	0.176	0.194	0.168	0.165	0.165	0.173
245	0.233	0.254	0.16	0.192	0.178	0.192	0.169	0.166	0.169	0.177
250	0.238	0.253	0.162	0.189	0.188	0.206	0.169	0.175	0.168	0.178
255	0.234	0.262	0.162	0.182	0.177	0.189	0.169	0.179	0.163	0.175
260	0.248	0.27	0.162	0.189	0.187	0.186	0.17	0.173	0.177	0.185
265	0.254	0.278	0.167	0.189	0.188	0.191	0.167	0.176	0.175	0.178
270	0.259	0.266	0.164	0.195	0.189	0.195	0.167	0.185	0.175	0.182
275	0.27	0.279	0.167	0.193	0.186	0.19	0.176	0.183	0.172	0.179
280	0.267	0.286	0.175	0.202	0.189	0.191	0.177	0.181	0.175	0.2
285	0.28	0.287	0.169	0.206	0.182	0.199	0.185	0.184	0.182	0.191
290	0.292	0.278	0.172	0.193	0.195	0.204	0.17	0.187	0.172	0.194
295	0.306	0.298	0.178	0.198	0.195	0.205	0.18	0.184	0.182	0.192
300	0.311	0.302	0.178	0.203	0.193	0.196	0.183	0.184	0.188	0.193
305	0.321	0.323	0.176	0.209	0.2	0.204	0.182	0.191	0.187	0.209
310	0.318	0.328	0.177	0.21	0.19	0.203	0.183	0.196	0.185	0.196
315	0.326	0.324	0.184	0.202	0.198	0.21	0.188	0.196	0.184	0.205
320	0.334	0.325	0.186	0.208	0.206	0.2	0.188	0.185	0.195	0.194
325	0.335	0.348	0.191	0.209	0.202	0.217	0.183	0.201	0.195	0.208
330	0.34	0.341	0.19	0.206	0.211	0.225	0.197	0.201	0.197	0.217
335	0.349	0.364	0.189	0.211	0.21	0.219	0.195	0.196	0.194	0.211
340	0.373	0.359	0.193	0.212	0.21	0.225	0.203	0.204	0.195	0.212
345	0.38	0.369	0.196	0.228	0.208	0.218	0.201	0.207	0.203	0.218
350	0.389	0.364	0.195	0.214	0.219	0.228	0.204	0.206	0.211	0.219
355	0.402	0.399	0.201	0.219	0.221	0.232	0.203	0.208	0.207	0.229
360	0.423	0.397	0.213	0.216	0.233	0.236	0.207	0.225	0.215	0.227
365	0.415	0.401	0.204	0.225	0.227	0.247	0.211	0.227	0.215	0.231
370	0.44	0.407	0.209	0.227	0.23	0.249	0.211	0.22	0.211	0.235
375	0.46	0.416	0.218	0.233	0.234	0.245	0.22	0.235	0.22	0.235
380	0.46	0.431	0.222	0.233	0.23	0.255	0.22	0.232	0.209	0.242
385	0.467	0.453	0.22	0.228	0.234	0.248	0.207	0.231	0.225	0.247
390	0.482	0.459	0.226	0.233	0.237	0.253	0.232	0.229	0.219	0.258
395	0.502	0.461	0.228	0.236	0.246	0.287	0.23	0.246	0.233	0.252
400	0.541	0.478	0.234	0.238	0.244	0.276	0.235	0.244	0.239	0.262
405	0.542	0.505	0.234	0.254	0.25	0.281	0.228	0.245	0.234	0.26
410	0.533	0.499	0.23	0.26	0.258	0.273	0.23	0.26	0.24	0.259
415	0.559	0.512	0.24	0.241	0.263	0.283	0.242	0.271	0.243	0.274
420	0.596	0.544	0.252	0.263	0.263	0.285	0.254	0.261	0.245	0.269
425	0.59	0.528	0.248	0.256	0.269	0.304	0.244	0.273	0.261	0.273
430	0.606	0.539	0.264	0.262	0.278	0.302	0.257	0.259	0.259	0.295
435	0.619	0.579	0.258	0.276	0.277	0.295	0.244	0.272	0.275	0.282
440	0.662	0.582	0.255	0.272	0.281	0.308	0.255	0.28	0.264	0.291
445	0.655	0.606	0.277	0.275	0.282	0.322	0.259	0.279	0.274	0.303
450	0.667	0.616	0.277	0.293	0.293	0.321	0.26	0.284	0.277	0.317
455	0.715	0.625	0.294	0.289	0.286	0.32	0.275	0.284	0.271	0.311
460	0.707	0.643	0.288	0.294	0.307	0.318	0.271	0.292	0.287	0.317
465	0.735	0.674	0.284	0.307	0.305	0.339	0.276	0.299	0.289	0.325
470	0.763	0.68	0.288	0.31	0.308	0.351	0.276	0.311	0.287	0.327
475	0.761	0.693	0.307	0.315	0.307	0.361	0.289	0.314	0.302	0.344
480	0.793	0.71	0.296	0.311	0.317	0.355	0.292	0.316	0.303	0.331
485	0.802	0.736	0.305	0.329	0.327	0.36	0.3	0.328	0.315	0.332
490	0.808	0.751	0.319	0.328	0.329	0.366	0.311	0.317	0.317	0.35
495	0.837	0.779	0.341	0.321	0.333	0.381	0.306	0.329	0.344	0.352
500	0.855	0.777	0.339	0.344	0.337	0.377	0.301	0.349	0.333	0.359
505	0.87	0.813	0.33	0.345	0.345	0.389	0.317	0.341	0.339	0.375
510	0.919	0.834	0.338	0.338	0.345	0.396	0.319	0.343	0.336	0.363
515	0.923	0.849	0.353	0.343	0.353	0.416	0.324	0.366	0.357	0.377
520	0.954	0.854	0.348	0.377	0.362	0.403	0.346	0.355	0.356	0.409
525	0.958	0.859	0.357	0.36	0.374	0.439	0.318	0.355	0.373	0.405
530	0.979	0.903	0.365	0.367	0.38	0.422	0.339	0.387	0.376	0.422
535	1.002	0.915	0.358	0.388	0.38	0.439	0.352	0.389	0.377	0.414
540	1.053	0.952	0.379	0.389	0.39	0.44	0.358	0.383	0.374	0.428
545	1.039	0.957	0.399	0.416	0.395	0.466	0.351	0.403	0.406	0.426
550	1.072	0.978	0.385	0.411	0.402	0.447	0.371	0.402	0.413	0.442
555	1.072	0.996	0.409	0.397	0.394	0.449	0.379	0.416	0.406	0.453
560	1.104	1.024	0.411	0.405	0.417	0.474	0.378	0.411	0.425	0.455
565	1.107	1.059	0.42	0.437	0.433	0.486	0.401	0.43	0.436	0.478
570	1.127	1.062	0.409	0.438	0.433	0.497	0.407	0.424	0.442	0.486
575	1.142	1.082	0.422	0.45	0.444	0.483	0.409	0.455	0.439	0.506
580	1.167	1.095	0.452	0.462	0.448	0.52	0.408	0.454	0.457	0.494
585	1.185	1.125	0.447	0.469	0.459	0.509	0.402	0.454	0.442	0.538
590	1.203	1.135	0.466	0.483	0.463	0.545	0.42	0.468	0.486	0.539
595	1.207	1.145	0.464	0.506	0.483	0.55	0.427	0.494	0.502	0.546
600	1.219	1.161	0.477	0.526	0.485	0.578	0.442	0.487	0.5	0.56
605	1.236	1.183	0.485	0.497	0.488	0.555	0.436	0.489	0.475	0.538
610	1.266	1.181	0.515	0.521	0.484	0.591	0.459	0.507	0.51	0.583
615	1.265	1.181	0.531	0.546	0.486	0.613	0.456	0.536	0.528	0.588
620	1.266	1.225	0.533	0.532	0.516	0.598	0.464	0.535	0.527	0.61
625	1.294	1.229	0.549	0.546	0.519	0.626	0.461	0.534	0.539	0.603
630	1.306	1.244	0.533	0.569	0.526	0.622	0.48	0.553	0.578	0.631
635	1.308	1.251	0.551	0.563	0.551	0.646	0.504	0.575	0.605	0.616
640	1.335	1.279	0.571	0.582	0.543	0.646	0.505	0.56	0.613	0.645
645	1.351	1.277	0.576	0.593	0.565	0.684	0.507	0.581	0.604	0.66
650	1.352	1.292	0.574	0.605	0.582	0.679	0.527	0.596	0.614	0.668
655	1.365	1.313	0.607	0.613	0.588	0.706	0.536	0.59	0.615	0.696
660	1.373	1.333	0.589	0.621	0.581	0.697	0.537	0.619	0.662	0.692
665	1.397	1.323	0.629	0.62	0.614	0.729	0.55	0.593	0.675	0.697
670	1.395	1.353	0.635	0.645	0.612	0.735	0.569	0.621	0.671	0.743
675	1.429	1.354	0.636	0.685	0.638	0.738	0.578	0.649	0.702	0.746
680	1.435	1.369	0.638	0.663	0.647	0.759	0.602	0.653	0.691	0.763
685	1.431	1.394	0.674	0.693	0.656	0.772	0.584	0.659	0.697	0.761
690	1.448	1.38	0.669	0.719	0.654	0.785	0.614	0.688	0.691	0.78
695	1.457	1.409	0.718	0.715	0.674	0.807	0.62	0.693	0.739	0.823
700	1.47	1.424	0.712	0.723	0.695	0.8	0.625	0.725	0.758	0.822
705	1.477	1.433	0.719	0.701	0.691	0.82	0.654	0.7	0.753	0.826
710	1.497	1.435	0.725	0.744	0.702	0.846	0.655	0.715	0.766	0.828
715	1.495	1.45	0.743	0.761	0.726	0.847	0.671	0.723	0.814	0.856
720	1.514	1.46	0.764	0.769	0.742	0.851	0.695	0.74	0.818	0.873
725	1.518	1.451	0.769	0.795	0.73	0.886	0.699	0.753	0.822	0.892
730	1.52	1.489	0.792	0.799	0.753	0.887	0.686	0.756	0.849	0.902
735	1.556	1.497	0.797	0.803	0.767	0.904	0.717	0.788	0.823	0.928
740	1.551	1.505	0.809	0.832	0.743	0.92	0.719	0.805	0.864	0.924
745	1.568	1.486	0.835	0.833	0.796	0.944	0.73	0.808	0.877	0.938
750	1.56	1.512	0.832	0.827	0.797	0.953	0.74	0.816	0.88	0.935
755	1.59	1.516	0.824	0.875	0.803	0.968	0.769	0.837	0.911	0.989
760	1.596	1.552	0.844	0.878	0.825	0.979	0.762	0.834	0.938	0.977
765	1.605	1.56	0.84	0.897	0.808	0.993	0.778	0.86	0.937	0.98
770	1.604	1.571	0.888	0.898	0.845	1.002	0.788	0.875	0.935	1.011
775	1.626	1.594	0.908	0.921	0.879	1	0.807	0.886	0.979	1.037
780	1.632	1.588	0.91	0.939	0.859	1.029	0.82	0.904	0.987	1.057
785	1.641	1.601	0.913	0.949	0.896	1.033	0.816	0.909	1.02	1.071
790	1.647	1.614	0.936	0.969	0.907	1.045	0.868	0.934	1.024	1.084
795	1.661	1.606	0.931	0.961	0.881	1.064	0.849	0.94	1.045	1.109
800	1.67	1.635	0.956	0.981	0.928	1.073	0.846	0.951	1.029	1.125
805	1.673	1.63	0.964	0.999	0.913	1.087	0.875	0.96	1.06	1.14
810	1.65	1.647	0.98	0.983	0.944	1.103	0.883	0.988	1.093	1.124
815	1.663	1.641	0.967	1.007	0.955	1.117	0.903	0.998	1.071	1.161
820	1.667	1.657	1.032	1.028	0.972	1.142	0.916	1.025	1.101	1.168
825	1.656	1.652	1.043	1.04	0.975	1.144	0.947	1.041	1.127	1.17
830	1.665	1.657	1.013	1.067	0.994	1.162	0.932	1.039	1.151	1.2
835	1.653	1.653	1.061	1.07	0.987	1.184	0.95	1.066	1.125	1.197
840	1.658	1.651	1.092	1.11	1.034	1.191	0.963	1.074	1.163	1.234
845	1.663	1.663	1.088	1.096	1.045	1.198	1.001	1.071	1.192	1.268
850	1.655	1.654	1.113	1.115	1.026	1.195	1.002	1.083	1.188	1.244
855	1.655	1.647	1.087	1.109	1.025	1.244	1.014	1.121	1.179	1.292
860	1.655	1.654	1.143	1.128	1.057	1.228	1.022	1.135	1.236	1.309
865	1.66	1.649	1.137	1.154	1.083	1.257	1.02	1.14	1.238	1.319
870	1.647	1.653	1.177	1.161	1.072	1.263	1.033	1.128	1.264	1.34
875	1.661	1.659	1.17	1.16	1.114	1.287	1.069	1.143	1.261	1.337
880	1.656	1.648	1.18	1.182	1.098	1.281	1.071	1.172	1.286	1.343
885	1.66	1.663	1.188	1.211	1.132	1.296	1.083	1.204	1.269	1.371
890	1.653	1.656	1.191	1.222	1.134	1.311	1.108	1.224	1.315	1.362
895	1.659	1.649	1.24	1.232	1.136	1.319	1.082	1.21	1.328	1.396
900	1.652	1.65	1.226	1.239	1.155	1.337	1.114	1.237	1.349	1.386
905	1.653	1.646	1.254	1.245	1.164	1.344	1.14	1.248	1.344	1.409
910	1.639	1.653	1.275	1.271	1.172	1.351	1.136	1.261	1.378	1.406
915	1.66	1.645	1.262	1.281	1.22	1.371	1.157	1.271	1.379	1.461
920	1.659	1.649	1.278	1.284	1.213	1.397	1.18	1.282	1.389	1.451
925	1.657	1.649	1.296	1.308	1.235	1.377	1.202	1.283	1.426	1.43
930	1.646	1.643	1.313	1.329	1.244	1.379	1.184	1.3	1.42	1.46
935	1.649	1.639	1.322	1.331	1.23	1.388	1.214	1.329	1.456	1.462
940	1.64	1.64	1.347	1.321	1.255	1.399	1.221	1.31	1.442	1.469
945	1.654	1.649	1.34	1.347	1.266	1.398	1.239	1.325	1.445	1.489
950	1.646	1.638	1.346	1.33	1.269	1.41	1.262	1.347	1.442	1.447
955	1.64	1.643	1.369	1.37	1.286	1.4	1.27	1.344	1.449	1.466
960	1.646	1.636	1.375	1.349	1.325	1.422	1.286	1.371	1.462	1.47
965	1.649	1.648	1.345	1.357	1.314	1.409	1.291	1.358	1.447	1.463
970	1.645	1.646	1.369	1.359	1.333	1.4	1.284	1.377	1.458	1.46
975	1.64	1.633	1.365	1.365	1.319	1.409	1.303	1.362	1.457	1.481
980	1.644	1.639	1.371	1.36	1.347	1.402	1.316	1.362	1.475	1.483
985	1.646	1.657	1.369	1.368	1.339	1.406	1.358	1.352	1.454	1.48
990	1.63	1.642	1.389	1.374	1.349	1.396	1.334	1.343	1.452	1.485
995	1.639	1.649	1.374	1.372	1.32	1.389	1.328	1.371	1.456	1.454

## Sheet: Figure_3B_growthStats
strain	mu_max	Standard deviation	n
WT_a	0.294125	0.0316101	4
WT_alpha	0.293125	0.0226808	4
rho-_3	0.224309	0.00770814	4
rho-_4	0.216947	0.0113338	4
rho-_5	0.211005	0.0145158	4
rho-_6	0.228407	0.0036106	4
rho-_21	0.217385	0.00469137	4
rho-_22	0.218423	0.00416207	4
rho0_strain1	0.235426	0.0232037	4
rho0_strain2	0.231542	0.0231724	4

## Sheet: Figure3D_CFU
Strain_1	Strain1 mitotype	Str1_mat_type	Str1_Marker	Strain_2	Strain2 mitotype	Str2_mat_type	Str2_Marker	series	plating medium	CFU	startingCFU	CFUincrease	tracked_strain
10petite_alpha_URA	10_rho-	alpha	URA	W303_a_LEU	rho+	a	LEU	1	URA	343.143	55	2.64131	10petite alpha
10petite_alpha_URA	10_rho-	alpha	URA	W303_a_LEU	rho+	a	LEU	2	URA	213.043	116.667	0.868755	10petite alpha
10petite_alpha_URA	10_rho-	alpha	URA	W303_a_LEU	rho+	a	LEU	3	URA	5291.38	510.37	3.37403	10petite alpha
10petite_alpha_URA	10_rho-	alpha	URA	W303_a_LEU	rho+	a	LEU	4-1	URA	5583.61	339.062	4.04157	10petite alpha
10petite_alpha_URA	10_rho-	alpha	URA	W303_a_LEU	rho+	a	LEU	4-2	URA	3367.57	371.25	3.18124	10petite alpha
10petite_alpha_URA	10_rho-	alpha	URA	W303_a_LEU	rho+	a	LEU	5	URA	8994.57	903.82	3.31495	10petite alpha
10petite_alpha_URA	10_rho-	alpha	URA	W303_a_LEU	rho+	a	LEU	6-1	URA	7453.42	796.353	3.22642	10petite alpha
10petite_alpha_URA	10_rho-	alpha	URA	W303_a_LEU	rho+	a	LEU	6-2	URA	2755.56	718.5	1.93928	10petite alpha
21petite_alpha_URA	21_rho-	alpha	URA	W303_a_LEU	rho+	a	LEU	10	URA	4983.33	574.364	3.11707	21petite alpha
21petite_alpha_URA	21_rho-	alpha	URA	W303_a_LEU	rho+	a	LEU	7	URA	7170.59	1165.49	2.62115	21petite alpha
21petite_alpha_URA	21_rho-	alpha	URA	W303_a_LEU	rho+	a	LEU	8	URA	9077.14	821.556	3.46581	21petite alpha
21petite_alpha_URA	21_rho-	alpha	URA	W303_a_LEU	rho+	a	LEU	9	URA	7031.58	592.742	3.56837	21petite alpha
3petite_alpha_URA	HS_rho-	alpha	URA	W303_a_LEU	rho+	a	LEU	1	URA	519.273	241.538	1.10424	3petite alpha
3petite_alpha_URA	HS_rho-	alpha	URA	W303_a_LEU	rho+	a	LEU	10	URA	5274.14	581.875	3.18015	3petite alpha
3petite_alpha_URA	HS_rho-	alpha	URA	W303_a_LEU	rho+	a	LEU	2	URA	255.714	50	2.35453	3petite alpha
3petite_alpha_URA	HS_rho-	alpha	URA	W303_a_LEU	rho+	a	LEU	3	URA	5371.19	446.429	3.58874	3petite alpha
3petite_alpha_URA	HS_rho-	alpha	URA	W303_a_LEU	rho+	a	LEU	4-1	URA	4035	309.118	3.70634	3petite alpha
3petite_alpha_URA	HS_rho-	alpha	URA	W303_a_LEU	rho+	a	LEU	4-2	URA	2963.8	371.5	2.99602	3petite alpha
3petite_alpha_URA	HS_rho-	alpha	URA	W303_a_LEU	rho+	a	LEU	5	URA	9747.37	995.06	3.29216	3petite alpha
3petite_alpha_URA	HS_rho-	alpha	URA	W303_a_LEU	rho+	a	LEU	6-1	URA	9578.21	1136.53	3.07513	3petite alpha
3petite_alpha_URA	HS_rho-	alpha	URA	W303_a_LEU	rho+	a	LEU	6-2	URA	1340	457	1.55197	3petite alpha
3petite_alpha_URA	HS_rho-	alpha	URA	W303_a_LEU	rho+	a	LEU	7	URA	6296.72	623.529	3.33607	3petite alpha
3petite_alpha_URA	HS_rho-	alpha	URA	W303_a_LEU	rho+	a	LEU	8	URA	5329.31	597.419	3.15713	3petite alpha
3petite_alpha_URA	HS_rho-	alpha	URA	W303_a_LEU	rho+	a	LEU	9	URA	8071.91	816.667	3.30509	3petite alpha
4petite_alpha_URA	4_rho-	alpha	URA	W303_a_LEU	rho+	a	LEU	10	URA	3551.28	320.286	3.47091	4petite alpha
4petite_alpha_URA	4_rho-	alpha	URA	W303_a_LEU	rho+	a	LEU	7	URA	7764.1	711.831	3.44721	4petite alpha
4petite_alpha_URA	4_rho-	alpha	URA	W303_a_LEU	rho+	a	LEU	8	URA	6628.99	640.303	3.37196	4petite alpha
4petite_alpha_URA	4_rho-	alpha	URA	W303_a_LEU	rho+	a	LEU	9	URA	7109.46	602.157	3.56153	4petite alpha
Rho0_alpha_URA	Rho0	alpha	URA	W303_a_LEU	rho+	a	LEU	10	URA	37900	3431.43	3.46532	Rho0 alpha
Rho0_alpha_URA	Rho0	alpha	URA	W303_a_LEU	rho+	a	LEU	7	URA	28677.4	2400	3.57881	Rho0 alpha
Rho0_alpha_URA	Rho0	alpha	URA	W303_a_LEU	rho+	a	LEU	8	URA	23807.7	1895	3.65116	Rho0 alpha
Rho0_alpha_URA	Rho0	alpha	URA	W303_a_LEU	rho+	a	LEU	9	URA	24500	2746.67	3.15703	Rho0 alpha
W303_a_LEU	rho+	a	LEU	W303_alpha_URA	rho+	alpha	URA	10	URA	41189.2	3770.73	3.44935	W303 alpha
W303_a_LEU	rho+	a	LEU	W303_alpha_URA	rho+	alpha	URA	7	URA	44093	2200	4.32497	W303 alpha
W303_a_LEU	rho+	a	LEU	W303_alpha_URA	rho+	alpha	URA	8	URA	39428.6	4077.27	3.27357	W303 alpha
W303_a_LEU	rho+	a	LEU	W303_alpha_URA	rho+	alpha	URA	9	URA	42250	3460.53	3.60989	W303 alpha

## Sheet: Figure3E_CFUdiploids
Strain_1	Strain1 Mitotype	Strrain 1 mat_type	Strain1 Marker	Strain_2	Strain2 Mitotype	Strrain 2 mat_type	Strain2 Marker	series	plating medium	CFU	startingCFU	CFUincrease	diploid_ratio
10petite_alpha_URA	10_rho-	alpha	URA	W303_a_LEU	rho+	a	LEU	1	LEU URA	789.333	47.5	4.05464	0.157867
10petite_alpha_URA	10_rho-	alpha	URA	W303_a_LEU	rho+	a	LEU	1	LEU URA	197.778	47.5	2.05788	0.0395556
10petite_alpha_URA	10_rho-	alpha	URA	W303_a_LEU	rho+	a	LEU	2	LEU URA	130	100	0.378512	0.026
10petite_alpha_URA	10_rho-	alpha	URA	W303_a_LEU	rho+	a	LEU	2	LEU URA	80	100	-0.321928	0.016
10petite_alpha_URA	10_rho-	alpha	URA	W303_a_LEU	rho+	a	LEU	3	LEU URA	1792.18	309.062	2.53575	0.358437
10petite_alpha_URA	10_rho-	alpha	URA	W303_a_LEU	rho+	a	LEU	4-1	LEU URA	1211.34	385.476	1.6519	0.242269
10petite_alpha_URA	10_rho-	alpha	URA	W303_a_LEU	rho+	a	LEU	4-1	LEU URA	1710.57	385.476	2.14977	0.342115
10petite_alpha_URA	10_rho-	alpha	URA	W303_a_LEU	rho+	a	LEU	4-2	LEU URA	1115.71	223	2.32285	0.223143
10petite_alpha_URA	10_rho-	alpha	URA	W303_a_LEU	rho+	a	LEU	4-2	LEU URA	1026.99	223	2.20331	0.205398
10petite_alpha_URA	10_rho-	alpha	URA	W303_a_LEU	rho+	a	LEU	5	LEU URA	6683.78	491.667	3.76491	1.33676
10petite_alpha_URA	10_rho-	alpha	URA	W303_a_LEU	rho+	a	LEU	5	LEU URA	10747.8	491.667	4.45021	2.14955
10petite_alpha_URA	10_rho-	alpha	URA	W303_a_LEU	rho+	a	LEU	6-1	LEU URA	4025	2937.5	0.4544	0.805
10petite_alpha_URA	10_rho-	alpha	URA	W303_a_LEU	rho+	a	LEU	6-1	LEU URA	2893.1	2937.5	-0.0219709	0.578621
10petite_alpha_URA	10_rho-	alpha	URA	W303_a_LEU	rho+	a	LEU	6-2	LEU URA	1360.95	1017.5	0.419582	0.272189
10petite_alpha_URA	10_rho-	alpha	URA	W303_a_LEU	rho+	a	LEU	6-2	LEU URA	806.711	1017.5	-0.334906	0.161342
21petite_alpha_URA	21_rho-	alpha	URA	W303_a_LEU	rho+	a	LEU	10	LEU URA	1757.89	1393.33	0.335308	0.351579
21petite_alpha_URA	21_rho-	alpha	URA	W303_a_LEU	rho+	a	LEU	10	LEU URA	1661.11	1393.33	0.253608	0.332222
21petite_alpha_URA	21_rho-	alpha	URA	W303_a_LEU	rho+	a	LEU	10	LEU URA	2100	1393.33	0.591849	0.42
21petite_alpha_URA	21_rho-	alpha	URA	W303_a_LEU	rho+	a	LEU	7	LEU URA	1475	421.707	1.8064	0.295
21petite_alpha_URA	21_rho-	alpha	URA	W303_a_LEU	rho+	a	LEU	7	LEU URA	2553.57	421.707	2.5982	0.510714
21petite_alpha_URA	21_rho-	alpha	URA	W303_a_LEU	rho+	a	LEU	7	LEU URA	4676.47	421.707	3.47111	0.935294
21petite_alpha_URA	21_rho-	alpha	URA	W303_a_LEU	rho+	a	LEU	8	LEU URA	4100	2786.67	0.557083	0.82
21petite_alpha_URA	21_rho-	alpha	URA	W303_a_LEU	rho+	a	LEU	8	LEU URA	3237.5	2786.67	0.21634	0.6475
21petite_alpha_URA	21_rho-	alpha	URA	W303_a_LEU	rho+	a	LEU	8	LEU URA	3640	2786.67	0.385398	0.728
21petite_alpha_URA	21_rho-	alpha	URA	W303_a_LEU	rho+	a	LEU	9	LEU URA	935.684	173.158	2.43393	0.187137
21petite_alpha_URA	21_rho-	alpha	URA	W303_a_LEU	rho+	a	LEU	9	LEU URA	948.02	173.158	2.45283	0.189604
21petite_alpha_URA	21_rho-	alpha	URA	W303_a_LEU	rho+	a	LEU	9	LEU URA	1147.44	173.158	2.72825	0.229487
3petite_alpha_URA	HS_rho-	alpha	URA	W303_a_LEU	rho+	a	LEU	1	LEU URA	120	10	3.58496	0.024
3petite_alpha_URA	HS_rho-	alpha	URA	W303_a_LEU	rho+	a	LEU	1	LEU URA	231.875	10	4.53528	0.046375
3petite_alpha_URA	HS_rho-	alpha	URA	W303_a_LEU	rho+	a	LEU	10	LEU URA	1159.61	1393.03	-0.264582	0.231922
3petite_alpha_URA	HS_rho-	alpha	URA	W303_a_LEU	rho+	a	LEU	10	LEU URA	1352.48	1393.03	-0.0426165	0.270496
3petite_alpha_URA	HS_rho-	alpha	URA	W303_a_LEU	rho+	a	LEU	10	LEU URA	1193.87	1393.03	-0.222577	0.238774
3petite_alpha_URA	HS_rho-	alpha	URA	W303_a_LEU	rho+	a	LEU	2	LEU URA	120	91	0.399096	0.024
3petite_alpha_URA	HS_rho-	alpha	URA	W303_a_LEU	rho+	a	LEU	2	LEU URA	140	91	0.621488	0.028
3petite_alpha_URA	HS_rho-	alpha	URA	W303_a_LEU	rho+	a	LEU	3	LEU URA	1204.69	419.778	1.52097	0.240938
3petite_alpha_URA	HS_rho-	alpha	URA	W303_a_LEU	rho+	a	LEU	4-1	LEU URA	1353.3	197.647	2.77549	0.270661
3petite_alpha_URA	HS_rho-	alpha	URA	W303_a_LEU	rho+	a	LEU	4-1	LEU URA	1397.44	197.647	2.82179	0.279489
3petite_alpha_URA	HS_rho-	alpha	URA	W303_a_LEU	rho+	a	LEU	4-2	LEU URA	1128.12	430.652	1.38933	0.225624
3petite_alpha_URA	HS_rho-	alpha	URA	W303_a_LEU	rho+	a	LEU	4-2	LEU URA	1364.48	430.652	1.66376	0.272897
3petite_alpha_URA	HS_rho-	alpha	URA	W303_a_LEU	rho+	a	LEU	5	LEU URA	7987.21	1000	2.99769	1.59744
3petite_alpha_URA	HS_rho-	alpha	URA	W303_a_LEU	rho+	a	LEU	5	LEU URA	7756.94	1000	2.95549	1.55139
3petite_alpha_URA	HS_rho-	alpha	URA	W303_a_LEU	rho+	a	LEU	6-1	LEU URA	6207.35	7541.46	-0.280866	1.24147
3petite_alpha_URA	HS_rho-	alpha	URA	W303_a_LEU	rho+	a	LEU	6-1	LEU URA	3867.57	7541.46	-0.963418	0.773514
3petite_alpha_URA	HS_rho-	alpha	URA	W303_a_LEU	rho+	a	LEU	6-2	LEU URA	965.368	1018.14	-0.0767805	0.193074
3petite_alpha_URA	HS_rho-	alpha	URA	W303_a_LEU	rho+	a	LEU	6-2	LEU URA	604.75	1018.14	-0.751521	0.12095
3petite_alpha_URA	HS_rho-	alpha	URA	W303_a_LEU	rho+	a	LEU	7	LEU URA	2050	668.036	1.61763	0.41
3petite_alpha_URA	HS_rho-	alpha	URA	W303_a_LEU	rho+	a	LEU	7	LEU URA	1103.3	668.036	0.723822	0.220659
3petite_alpha_URA	HS_rho-	alpha	URA	W303_a_LEU	rho+	a	LEU	7	LEU URA	1682.43	668.036	1.33255	0.336486
3petite_alpha_URA	HS_rho-	alpha	URA	W303_a_LEU	rho+	a	LEU	8	LEU URA	1855	2130.43	-0.199729	0.371
3petite_alpha_URA	HS_rho-	alpha	URA	W303_a_LEU	rho+	a	LEU	8	LEU URA	1025.5	2130.43	-1.05482	0.2051
3petite_alpha_URA	HS_rho-	alpha	URA	W303_a_LEU	rho+	a	LEU	8	LEU URA	1534.29	2130.43	-0.473581	0.306857
3petite_alpha_URA	HS_rho-	alpha	URA	W303_a_LEU	rho+	a	LEU	9	LEU URA	1156.84	306.923	1.91424	0.231368
3petite_alpha_URA	HS_rho-	alpha	URA	W303_a_LEU	rho+	a	LEU	9	LEU URA	993.654	306.923	1.69487	0.198731
3petite_alpha_URA	HS_rho-	alpha	URA	W303_a_LEU	rho+	a	LEU	9	LEU URA	1441.93	306.923	2.23206	0.288387
4petite_alpha_URA	4_rho-	alpha	URA	W303_a_LEU	rho+	a	LEU	10	LEU URA	809.857	672.055	0.269089	0.161971
4petite_alpha_URA	4_rho-	alpha	URA	W303_a_LEU	rho+	a	LEU	10	LEU URA	541.633	672.055	-0.311264	0.108327
4petite_alpha_URA	4_rho-	alpha	URA	W303_a_LEU	rho+	a	LEU	10	LEU URA	864.396	672.055	0.363113	0.172879
4petite_alpha_URA	4_rho-	alpha	URA	W303_a_LEU	rho+	a	LEU	7	LEU URA	2540.74	238.077	3.41575	0.508148
4petite_alpha_URA	4_rho-	alpha	URA	W303_a_LEU	rho+	a	LEU	7	LEU URA	1685.75	238.077	2.82389	0.33715
4petite_alpha_URA	4_rho-	alpha	URA	W303_a_LEU	rho+	a	LEU	7	LEU URA	3529.73	238.077	3.89006	0.705946
4petite_alpha_URA	4_rho-	alpha	URA	W303_a_LEU	rho+	a	LEU	8	LEU URA	1895	2545.83	-0.42594	0.379
4petite_alpha_URA	4_rho-	alpha	URA	W303_a_LEU	rho+	a	LEU	8	LEU URA	1207.02	2545.83	-1.07668	0.241405
4petite_alpha_URA	4_rho-	alpha	URA	W303_a_LEU	rho+	a	LEU	8	LEU URA	2138.1	2545.83	-0.251812	0.427619
4petite_alpha_URA	4_rho-	alpha	URA	W303_a_LEU	rho+	a	LEU	9	LEU URA	722.625	116.667	2.63085	0.144525
4petite_alpha_URA	4_rho-	alpha	URA	W303_a_LEU	rho+	a	LEU	9	LEU URA	778.452	116.667	2.73822	0.15569
4petite_alpha_URA	4_rho-	alpha	URA	W303_a_LEU	rho+	a	LEU	9	LEU URA	1157.06	116.667	3.31	0.231413
Rho0_alpha_URA	Rho0	alpha	URA	W303_a_LEU	rho+	a	LEU	10	LEU URA	5755.56	8477.91	-0.558753	1.15111
Rho0_alpha_URA	Rho0	alpha	URA	W303_a_LEU	rho+	a	LEU	10	LEU URA	8120.69	8477.91	-0.0621059	1.62414
Rho0_alpha_URA	Rho0	alpha	URA	W303_a_LEU	rho+	a	LEU	10	LEU URA	9278.43	8477.91	0.130173	1.85569
Rho0_alpha_URA	Rho0	alpha	URA	W303_a_LEU	rho+	a	LEU	7	LEU URA	2200	2369.23	-0.106915	0.44
Rho0_alpha_URA	Rho0	alpha	URA	W303_a_LEU	rho+	a	LEU	7	LEU URA	6182.35	2369.23	1.38374	1.23647
Rho0_alpha_URA	Rho0	alpha	URA	W303_a_LEU	rho+	a	LEU	7	LEU URA	8000	2369.23	1.75558	1.6
Rho0_alpha_URA	Rho0	alpha	URA	W303_a_LEU	rho+	a	LEU	8	LEU URA	1300	9403.09	-2.85462	0.26
Rho0_alpha_URA	Rho0	alpha	URA	W303_a_LEU	rho+	a	LEU	8	LEU URA	7000	9403.09	-0.42578	1.4
Rho0_alpha_URA	Rho0	alpha	URA	W303_a_LEU	rho+	a	LEU	9	LEU URA	5974.19	545.833	3.45221	1.19484
Rho0_alpha_URA	Rho0	alpha	URA	W303_a_LEU	rho+	a	LEU	9	LEU URA	5463.16	545.833	3.3232	1.09263
Rho0_alpha_URA	Rho0	alpha	URA	W303_a_LEU	rho+	a	LEU	9	LEU URA	9301.02	545.833	4.09086	1.8602
